# Supplementary material for: A Modified Vancomycin Molecule Confers Potent Inhibitory Efficacy against Resistant Bacteria Mediated by Metallo-β-Lactamases
Source: Molecules. 2022 Nov 9;27(22):7685. doi: 10.3390/molecules27227685 (PMC9693118; doi:10.3390/molecules27227685)
Supplement: Supplementary file 1 [file molecules-27-07685-s001.zip]

Archive with 1 entries (1 files):
- molecules-1952096-supplementary.pdf
